# Supplementary material for: Recombinant Oncolytic Vesicular Stomatitis Virus Expressing Mouse Interleukin-12 and Granulocyte-Macrophage Colony-Stimulating Factor (rVSV-dM51-mIL12-mGMCSF) for Immunotherapy of Lung Carcinoma
Source: Int J Mol Sci. 2025 Sep 3;26(17):8567. doi: 10.3390/ijms26178567 (PMC12429742; doi:10.3390/ijms26178567)
Supplement: Supplementary file 1 [file ijms-26-08567-s001.zip]

Archive with 5 entries (5 files):
- Figure S1.pdf
- IJMS Table S1.pdf
- IJMS Table S2.pdf
- IJMS Table S3.pdf
- IJMS Table S4.pdf
